# Supplementary material for: Circulating Proteins Associated with Response and Resistance to Neoadjuvant Chemotherapy in HER2-Positive Breast Cancer
Source: Cancers (Basel). 2022 Feb 21;14(4):1087. doi: 10.3390/cancers14041087 (PMC8870308; doi:10.3390/cancers14041087)
Supplement: Supplementary file 1 [file cancers-14-01087-s001.zip]

Archive with 1 entries (1 files):
- cancers-1548248-supplementary.pdf
